# Supplementary material for: T Cell Exhaustion in the Cervical Cancer Tumor Microenvironment: PD-1 Overexpression and Co-Expression with TIGIT, Tim-3, LAG-3, and NKG2A
Source: Cancers (Basel). 2025 Nov 11;17(22):3627. doi: 10.3390/cancers17223627 (PMC12651438; doi:10.3390/cancers17223627)
Supplement: Supplementary file 1 [file cancers-17-03627-s001.zip]

Archive with 1 entries (1 files):
- cancers-3920351-supplementary.pdf
